# Supplementary material for: Assessing Attitudes and Participation Regarding a Pilot COVID-19 Workplace Vaccination Program in Southern Germany Considering the Occupational Health Perspective—A Mixed Methods Study
Source: Vaccines (Basel). 2023 Jun 9;11(6):1082. doi: 10.3390/vaccines11061082 (PMC10304481; doi:10.3390/vaccines11061082)
Supplement: Supplementary file 1 [file vaccines-11-01082-s001.zip]

Archive with 1 entries (1 files):
- vaccines-2415614-supplementary.pdf
